# Supplementary material for: Enhanced Silk Fibroin/Sericin Composite Film: Preparation, Mechanical Properties and Mineralization Activity
Source: Polymers (Basel). 2022 Jun 17;14(12):2466. doi: 10.3390/polym14122466 (PMC9227074; doi:10.3390/polym14122466)
Supplement: Supplementary file 1 [file polymers-14-02466-s001.zip]

Archive with 1 entries (1 files):
- polymers-1761365-supplementary.pdf
